# Supplementary material for: Antioxidant, Neuroprotective, and Antinociceptive Effects of Peruvian Black Maca (Lepidium meyenii Walp.)
Source: Antioxidants (Basel). 2025 Oct 8;14(10):1214. doi: 10.3390/antiox14101214 (PMC12561524; doi:10.3390/antiox14101214)
Supplement: Supplementary file 1 [file antioxidants-14-01214-s001.zip]

Archive with 1 entries (1 files):
- antioxidants-3888947-supplementary.pdf
